# Supplementary material for: A Novel Strategy for the Synthesis of High Stability of Luminescent Zero Dimensional–Two Dimensional CsPbBr3 Quantum Dot/1,4-bis(4-methylstyryl)benzene Nanoplate Heterostructures at an Atmospheric Condition
Source: Nanomaterials (Basel). 2023 Oct 7;13(19):2723. doi: 10.3390/nano13192723 (PMC10574592; doi:10.3390/nano13192723)
Supplement: Supplementary file 1 [file nanomaterials-13-02723-s001.zip]

Archive with 1 entries (1 files):
- nanomaterials-2597135-supplementary.pdf
